# Supplementary material for: Characterizing preferences of fishermen to inform decision-making: A case study of the Pacific halibut (Hippoglossus stenolepis) fishery off Alaska
Source: PLoS One. 2019 Mar 1;14(3):e0212537. doi: 10.1371/journal.pone.0212537 (PMC6396916; doi:10.1371/journal.pone.0212537)
Supplement: S5 File — (CSV) [file pone.0212537.s005.csv]

Age	Years of experience	Vessel length	Snap-on gear	Combo fishing	Spring fishing	Summer fishing	Fall fishing	HO-EM	HO-DL	HO-B2	EM-DL	EM-B2	DL-B2		Label	Meaning
77	45	47	1	1	1	1	1	0.14	0.14	0.14	0.2	0.2	0.14		HO-EM	Strength of preference for human observers, as opposed to electronic monitoring
56	28	52	1	1	1	0	1	1	0.14	0.14	0.14	0.14	0.14		HO-DL	Strength of preference for human observers, as opposed to detailed logbooks
35	17	32	1	0	1	1	1	0.14	0.14	0.14	1	0.14	0.14		HO-B2	Strength of preference for human observers, as opposed to how things were before 2013
74	37	39	1	0	0	1	0	0.14	0.14	0.14	1	3	3		EM-DL	Strength of preference for electronic monitoring, as opposed to detailed logbooks
75	47	42	1	0	0	1	1	0.14	3	3	7	7	3		EM-B2	Strength of preference for electronic monitoring, as opposed to how things were before 2013
38	22	50	2	1	1	0	0	0.14	0.14	0.14	0.14	3	3		DL-B2	Strength of preference for detailed logbooks, as opposed to how things were before 2013
49	33	54	0	1	1	1	1	0.2	0.14	0.14	0.2	0.33	5
54	29	34	0	0	1	0	0	7	0.14	0.14	0.14	0.14	0.14
38	12	42	1	1	1	0	1	3	0.33	1	0.33	1	3
65	35	56	0	1	1	0	0	0.2	1	0.14	5	0.2	0.2
53	36	38	1	0	1	0	0	0.14	0.14	0.14	0.14	0.14	0.14
48	27	35	1	1	1	0	1	7	1	1	0.2	0.33	1
64	52	50	1	0	1	1	0	0.14	0.14	0.2	0.2	3	3
54	28	42	1	1	1	0	0	0.14	0.14	0.33	0.33	5	5
	23	56	0	1	1	0	1	0.14	0.33	0.33	7	7	1
59	41	34.5	0	1	0	1	0	0.14	0.14	0.14	7	0.14	0.14
	28	35	1	0	0	1	0	0.14	0.14	0.14	0.14	0.14	0.33
60	11	34	1	0	0	1	0	0.14	0.14	0.14	7	0.14	0.14
67	36	50	0	0	1	0	0	3	0.2	0.14	0.14	0.14	0.14
69	42	35	1	1	1	1	0	1	0.14	0.14	0.14	0.2	5
61	40	32	1	0	1	0	1	0.14	0.14	0.14	0.14	0.14	7
35	10	35	0	0	0	0	1	0.14	0.14	0.14	0.14	0.14	0.14
	40	54	0	0	1	0	1	0.2	0.14	0.14	0.33	0.14	5
29	17	54	0	1	1	0	1	0.2	0.14	0.33	0.33	0.14	1
69	56	58	0	1	1	0	1	7	7	7	7	7	1
58	49	32	1	0	1	0	1	0.14	0.14	0.14	0.14	0.14	0.14
43	5	35	1	0	1	0	0	0.14	0.2	0.2	7	7	3
62	37	42	1	0	0	1	0	1	0.2	0.14	0.2	0.14	0.14
55	21	54	0	0	1	1	1	1	0.2	0.14	0.14	0.14	0.14
55	41	58	0	0	1	1	1	0.14	0.14	0.14	0.14	0.14	0.14
55	30	58	0	0	0	1	1	7	1	3	0.14	0.14	5
68	55	40	0	0	1	1	0	0.33	0.14	0.14	0.14	0.14	1
64	35	46	0	0	1	0	0	1	0.2	0.14	1	0.14	0.14
61	32	32	1	0	1	1	0	0.2	0.2	0.14	0.2	0.14	0.14
28	13	50	0	0	1	0	0	0.14	0.2	0.14	1	0.33	0.2
59	38	32	1	1	0	1	0	0.14	0.14	1	1	1	1
63	36	40	2	0	1	1	1	0.14	0.14	1	0.14	1	7
28	10	58	0	1	1	0	1	0.14	0.33	3	7	7	3
50	33	42	0	0	1	0	0	5	0.2	0.14	0.2	0.2	5
65	45	76	1	1	1	1	1	7	0.14	0.14	0.14	0.14	7
82	58	46	1	0	1	1	1	1	0.14	0.14	0.14	0.14	0.14
53	36	38	1	1	1	0	0	0.2	3	0.14	5	0.14	0.14
55	39	46	1	1	1	0	0	0.33	0.2	0.14	0.2	0.14	0.14
41	29	34	1	1	1	0	1	0.14	0.2	0.14	0.33	0.14	0.2
38	30	34	1	1	1	1	1	0.14	0.14	0.14	0.14	0.14	3
41	27	18	1	1	0	0	1	0.14	0.14	0.14	1	1	7
77	49	52	0	1	1	0	0	0.14	0.14	0.2	7	5	7
59	41	46	1	1	1	1	0	0.14	0.14	0.14	1	0.14	1
66	34	54	0	0	1	1	0	0.14	0.14	0.2	0.14	0.33	3
58	33	46	0	0	0	1	0	0.33	0.2	0.14	0.2	0.14	0.14
60	40	55	1	1	0	1	0	0.14	0.2	1	7	7	1
69	30	47	1	1	1	1	0	0.33	0.14	0.14	0.14	0.14	7
47	21	40	1	0	1	0	1	0.14	0.14	0.14	7	0.14	0.14
68	40	50	0	1	0	0	0	5	5	0.14	0.14	0.14	0.14
29	17	54.5	0	1	1	0	0	0.33	0.17	0.14	0.33	0.14	0.33
61	37	36	1	0	1	0	0	0.14	0.14	0.14	0.14	0.14	1
57	45	57	2	1	1	0	0	0.14	0.14	0.14	7	0.14	0.14
62	35	19	1	0	1	0	1	0.14	0.14	0.14	0.33	0.14	5
35	20	48	1	1	1	1	1	0.14	0.14	0.14	3	0.14	0.14
54	34	38	1	0	1	1	0	0.14	0.14	0.14	3	3	3
47	31	52	1	1	1	0	0	0.14	0.14	0.14	0.14	0.14	7
71	55	86	0	1	1	1	1	5	7	5	0.33	0.2	0.2
49	27	35	1	0	0	0	1	0.14	0.14	0.14	7	7	7
63	34	28	0	0	0	0	1	1	0.2	0.2	5	0.14	0.14
64	36	31	1	0	0	1	0	1	0.2	0.14	0.33	0.14	0.14
77	46	24	0	0	0	1	1	0.2	0.33	0.2	3	0.33	0.33
61	45	16	2	0	0	1	0	1	1	0.14	1	0.14	0.14
61	34	44.5	1	0	0	0	1	0.2	0.14	0.14	0.14	0.14	1
54	39	35	1	0	0	0	1	0.2	1	5	5	5	3
70	40	34	1	0	0	0	1	0.14	0.14	0.14	0.2	0.14	5
52	40	58	0	1	1	0	1	0.14	0.14	0.14	0.14	6	6
58	36	58	0	1	1	0	0	1	0.14	0.14	0.14	0.14	1
67	56	58	0	1	1	0	0	5	5	0.14	0.14	0.14	0.2
35	19		2	1	0	0	1	0.14	1	3	7	7	3
66	35	34	1	0	1	0	0	0.2	1	7	5	5	7
						MEAN			0.89	0.96	0.96	2.51	1.71	2.36
						Std Dev			1.58	1.83	1.9	2.82	2.65	2.69
						Coeff Var			1.78	1.91	1.98	1.13	1.55	1.14
						Median			0.2	0.14	0.14	0.33	0.14	1
						Geometric Mean			0.35	0.25	0.25	0.57	0.39	0.8
