# Supplementary material for: Characterizing preferences of fishermen to inform decision-making: A case study of the Pacific halibut (Hippoglossus stenolepis) fishery off Alaska
Source: PLoS One. 2019 Mar 1;14(3):e0212537. doi: 10.1371/journal.pone.0212537 (PMC6396916; doi:10.1371/journal.pone.0212537)
Supplement: S9 File — (XLSX) [file pone.0212537.s009.xlsx]

## Sheet: Criteria and AHP calculations
	75 Interviews
Theme	Specific Criteria	Weight	Obs.	EM	St. Quo	Log
Accuracy	Accurate/Efficient/Reliable Method	0.106651	0.246138	0.264979	0.276053	0.212831
Change	Change is Accepted	0.043578	0.212035	0.306418	0.22428	0.257267
Goals	Data Collection Goals are Clear	0.0321101	0.0758487	0.356935	0.303395	0.263822
More Data	More Data is a Good Thing	0.104358	0.212144	0.251437	0.245048	0.29137
Use	Data Use is Clear	0.0355505	0.119025	0.236274	0.427847	0.216854
Enforcement	Positive Enforcement/Trust	0.0791284	0.256847	0.27983	0.233503	0.22982
Cost	Lower Cost	0.0745413	0.172976	0.272105	0.225379	0.329541
Intrusiveness	Less Intrusive	0.0837156	0.146776	0.237762	0.275445	0.340017
Liability	Lower Potential for Legal Liability	0.0286697	0.188436	0.320214	0.237477	0.253873
Lifestyle	Fewer Alterations to Lifestyle/Fishing Behavior	0.0699541	0.153312	0.278905	0.275534	0.292248
Logistics	Fewer Logistical/Technical Inconveniences	0.146789	0.176342	0.247329	0.308837	0.267492
Realistic	Realistic Option	0.016055	0.342569	0.342569	0.100756	0.214106
Safety	Safe Method	0.021789	0.0666286	0.168896	0.382238	0.382238
Space	Space Saver	0.0860092	0.15807	0.379842	0.22803	0.234058
Time	Minimal Time Commitment	0.0252294	0.118243	0.260135	0.472973	0.148649
Uncertainty	Certainty/Understanding of Method	0.0458716	0.171622	0.171622	0.384671	0.272084
	Overall Rank		0.183217	0.271325	0.27863	0.266827
Code Criteria	# Ind.	Weight	OP	EM	St. Quo	Log	OP	EM	St. Quo	Log
Accuracy_Efficiency_Reliability_+	93	0.106651	0.522493	0.562489	0.585997	0.45179	0.246138	0.264979	0.276053	0.212831
Change_Accepted	38	0.043578	0.424171	0.612982	0.448667	0.514656	0.212035	0.306418	0.22428	0.257267
Data_Collection Goals Clear	28	0.0321101	0.175	0.823529	0.7	0.608696	0.0758487	0.356935	0.303395	0.263822
Data_More Good	91	0.104358	0.424149	0.502711	0.489937	0.58255	0.212144	0.251437	0.245048	0.29137
Data_Use Clear	31	0.0355505	0.233083	0.462687	0.837838	0.424658	0.119025	0.236274	0.427847	0.216854
Enforcement_Trust_+	69	0.0791284	0.470522	0.512625	0.427758	0.421011	0.256847	0.27983	0.233503	0.22982
Financial_+	65	0.0745413	0.306996	0.482929	0.4	0.584867	0.172976	0.272105	0.225379	0.329541
Intrusiveness_Privacy_+	73	0.0837156	0.303965	0.492389	0.570429	0.704153	0.146776	0.237762	0.275445	0.340017
Liability_+	25	0.0286697	0.38873	0.660578	0.489898	0.523723	0.188436	0.320214	0.237477	0.253873
Lifestyle_Altered Behavior_+	61	0.0699541	0.29791	0.541957	0.535408	0.567886	0.153312	0.278905	0.275534	0.292248
Logistics_Technical_Inconvenience_Easy	128	0.146789	0.351389	0.492841	0.615405	0.533019	0.176342	0.247329	0.308837	0.267492
Politics_Realistic	14	0.016055	0.7	0.7	0.205882	0.4375	0.342569	0.342569	0.100756	0.214106
Safety_+	19	0.021789	0.174312	0.44186	1	1	0.0666286	0.168896	0.382238	0.382238
Space_+	75	0.0860092	0.283976	0.682397	0.409661	0.420491	0.15807	0.379842	0.22803	0.234058
Time Commitment_less	22	0.0252294	0.25	0.55	1	0.314286	0.118243	0.260135	0.472973	0.148649
Certainty	40	0.0458716	0.307692	0.307692	0.689655	0.487805	0.171622	0.171622	0.384671	0.272084
Code Criteria	# Individual interviews criteria mentioned
Accuracy_Efficiency_Reliability_-	45
Accuracy_Efficiency_Reliability_+	48
Change_Accepted	25
Change_Not Accepted	13
Data_Collection Goals Unclear	28
Data_More Good	57
Data_More Not Necessary	34
Data_Use Unclear	31
Enforcement_Trust_-	47
Enforcement_Trust_+	22
Financial_-	52
Financial_+	13
Intrusiveness_Privacy_-	51
Intrusiveness_Privacy_+	22
Liability_-	15
Liability_+	10
Lifestyle_Altered Behavior_-	48
Lifestyle_Altered Behavior_+	13
Logistics_Technical_Inconvenience_Difficult	85
Logistics_Technical_Inconvenience_Easy	43
Politics_Unrealistic	14
Safety_-	19
Space_-	59
Space_+	16
Time Commitment	22
Uncertainty	40
